# Supplementary material for: Acquired epidermodysplasia verruciformis syndrome in HIV-infected patients: a systematic review
Source: Arch Dermatol Res. 2024 Jul 13;316(7):471. doi: 10.1007/s00403-024-03016-x (PMC11246255; doi:10.1007/s00403-024-03016-x)
Supplement: Supplementary file 1 — Supplementary Material 1 [file 403_2024_3016_MOESM1_ESM.xlsx]

## Sheet: dcont
cont	p0	p0.25	p0.5	p0.75	p1	mean	sd	NAs	n	SWp
Age	7	12.47	15.5	40.25	58	25.047	15.1239	0	80	4.8944e-08
VIH.Time	0	0	13	22	24	12.2759	9.783	51	29	0.000235406
VIHEV.time	0	0.25	5	16	27	8.0076	8.303	47	33	0.000290696
EV.time	0.25	2	5.5	7.75	20	5.7917	4.7791	62	18	0.0167154
NumbnSB	0	1	1	1	8	1.1831	0.9458	9	71	4.1198e-16
CD4cDXHIV	6	78	304	536	1040	348.529	286.319	63	17	0.139449
CD4EV	2	265.75	544.28	544.28	1115	449.348	208.56	12	68	2.71054e-07
RNAcDXVIH	50	50	50	127.195	108000	9075.24	31153.3	68	12	1.22858e-06
RNAcEV	40	4950	42009	42009	82000	31418.3	21256.7	15	65	6.03386e-09

## Sheet: dcat
Year	2012	2011	2008	1991	1998	2004	2010	2007	2009	1990	2001	2002	2003	2013	2015	2016								n
Year	39	14	4	3	3	3	3	2	2	1	1	1	1	1	1	1								80
Year	48.75	17.50	5.00	3.75	3.75	3.75	3.75	2.50	2.50	1.25	1.25	1.25	1.25	1.25	1.25	1.25								80
CPU	USA	Spain	United Kingdom	Canada	Switzerland	Berlin	Brazil	Japan	USA															n
CPU	65	4	3	2	2	1	1	1	1															80
CPU	81.25	5.00	3.75	2.50	2.50	1.25	1.25	1.25	1.25															80
Sex	F	M																						n
Sex	24	56																						80
Sex	30	70																						80
CP	Bostwana	Botswana	USA	France	SPAIN	Camerun	Haiti	Spain	Switzerland	African	Berlin	Brazil	Canada	Congo Kinshasa	Dominican	Etyope	Guinea Conakry	Ivory Coast	Japan	Mali	Malian	United Kingdom	Zimbabwe	n
CP	24	14	12	5	3	2	2	2	2	1	1	1	1	1	1	1	1	1	1	1	1	1	1	80
CP	30.00	17.50	15.00	6.25	3.75	2.50	2.50	2.50	2.50	1.25	1.25	1.25	1.25	1.25	1.25	1.25	1.25	1.25	1.25	1.25	1.25	1.25	1.25	80
Study	Series	Case report	Research letter	Non systematic reviw																				n
Study	55	21	3	1																				80
Study	68.75	26.25	3.75	1.25																				80
Symptoms	Asymptomatic	itchy	NA																					n
Symptoms	1	1	78																					80
Symptoms	1.25	1.25	97.50																					80
Symptoms	50	50	3900																					2
Findings	NA	B	A	EV-like eruption																				n
Findings	38	26	13	3																				80
Findings	47.50	32.50	16.25	3.75																				80
Findings	90.4762	61.9048	30.9524	7.1429																				42
Findings.II	NA	pytiriasis versicolor-like macules	lichenoid papules	Keratosic plaques	Perianal condylomas with squamous cell carcinoma. oral invasive SCC.	pityriasis versicolor–like macules	squamous and psoriasis-like lesions																	n
Findings.II	65	5	4	3	1	1	1																	80
Findings.II	81.25	6.25	5.00	3.75	1.25	1.25	1.25																	80
Findings.II	433.3333	33.3333	26.6667	20.0000	6.6667	6.6667	6.6667																	15
VWF	0	1	NA																					n
VWF	22	56	2																					80
VWF	27.5	70.0	2.5																					80
VWF	28.2051	71.7949	2.5641																					78
VWN	0	1																						n
VWN	76	4																						80
VWN	95	5																						80
VWH	0	1	NA																					n
VWH	43	35	2																					80
VWH	53.75	43.75	2.50																					80
VWH	55.1282	44.8718	2.5641																					78
VWT	0	1	NA																					n
VWT	51	27	2																					80
VWT	63.75	33.75	2.50																					80
VWT	65.3846	34.6154	2.5641																					78
VWUL	0	1	NA																					n
VWUL	57	21	2																					80
VWUL	71.25	26.25	2.50																					80
VWUL	73.0769	26.9231	2.5641																					78
VWLL	0	1																						n
VWLL	73	7																						80
VWLL	91.25	8.75																						80
VWA	0	1	NA																					n
VWA	76	3	1																					80
VWA	95.00	3.75	1.25																					80
VWA	96.2025	3.7975	1.2658																					79
Previos.VW	0	1	NA																					n
Previos.VW	58	10	12																					80
Previos.VW	72.5	12.5	15.0																					80
Previos.VW	85.2941	14.7059	17.6471																					68
PV.like	0	1																						n
PV.like	65	15																						80
PV.like	81.25	18.75																						80
PVF	0	1																						n
PVF	74	6																						80
PVF	92.5	7.5																						80
PVT	0	1																						n
PVT	68	12																						80
PVT	85	15																						80
PVUL	0	1																						n
PVUL	69	11																						80
PVUL	86.25	13.75																						80
PVLL	0	1																						n
PVLL	75	5																						80
PVLL	93.75	6.25																						80
Comorbidities	0	Large B-cell lymphoma	Congenital hemophilia B	Diffuse large B cell rhinopharyngeal lymphoma	Hodgkin disease	Multicentric Castleman disease	Psoriasis																	n
Comorbidities	73	2	1	1	1	1	1																	80
Comorbidities	91.25	2.50	1.25	1.25	1.25	1.25	1.25																	80
Co-infections	0	Hepatitis C	Hepatitis B	Pneumocystis jirovecii	Syphilis	TBC																		n
Co-infections	72	3	2	1	1	1																		80
Co-infections	90.00	3.75	2.50	1.25	1.25	1.25																		80
Biopsy	NA	Hand	0	Face	Back	Chest	Hands	left arm	Leg	Neck														n
Biopsy	34	24	8	7	2	1	1	1	1	1														80
Biopsy	42.50	30.00	10.00	8.75	2.50	1.25	1.25	1.25	1.25	1.25														80
Biopsy	73.9130	52.1739	17.3913	15.2174	4.3478	2.1739	2.1739	2.1739	2.1739	2.1739														46
H&E	0	1	NA																					n
H&E	7	22	51																					80
H&E	8.75	27.50	63.75																					80
H&E	24.1379	75.8621	175.8621																					29
IQS.HPV	0	1	NA																					n
IQS.HPV	68	3	9																					80
IQS.HPV	85.00	3.75	11.25																					80
IQS.HPV	95.7746	4.2254	12.6761																					71
Malignant	0	1	NA																					n
Malignant	27	3	50																					80
Malignant	33.75	3.75	62.50																					80
Malignant	90.0000	10.0000	166.6667																					30
Biopsydesc	0	1																						n
Biopsydesc	69	11																						80
Biopsydesc	86.25	13.75																						80
HPVTyping	0	1	NA																					n
HPVTyping	19	59	2																					80
HPVTyping	23.75	73.75	2.50																					80
HPVTyping	24.3590	75.6410	2.5641																					78
HPV.5	0	1	NA																					n
HPV.5	54	21	5																					80
HPV.5	67.50	26.25	6.25																					80
HPV.5	72.0000	28.0000	6.6667																					75
HPV.8	0	1	NA																					n
HPV.8	64	11	5																					80
HPV.8	80.00	13.75	6.25																					80
HPV.8	85.3333	14.6667	6.6667																					75
HPV.3	0	1	NA																					n
HPV.3	74	1	5																					80
HPV.3	92.50	1.25	6.25																					80
HPV.3	98.6667	1.3333	6.6667																					75
HPV.9		0	NA																					n
HPV.9	1	74	5																					80
HPV.9	1.25	92.50	6.25																					80
HPV.9	1.3333	98.6667	6.6667																					75
HPV.14	0	1	NA																					n
HPV.14	73	2	5																					80
HPV.14	91.25	2.50	6.25																					80
HPV.14	97.3333	2.6667	6.6667																					75
HPV.15	0	1	NA																					n
HPV.15	73	2	5																					80
HPV.15	91.25	2.50	6.25																					80
HPV.15	97.3333	2.6667	6.6667																					75
HPV.17	0	1	NA																					n
HPV.17	74	1	5																					80
HPV.17	92.50	1.25	6.25																					80
HPV.17	98.6667	1.3333	6.6667																					75
HPV.19	0	1	NA																					n
HPV.19	71	4	5																					80
HPV.19	88.75	5.00	6.25																					80
HPV.19	94.6667	5.3333	6.6667																					75
HPV.20	0	1	NA																					n
HPV.20	56	19	5																					80
HPV.20	70.00	23.75	6.25																					80
HPV.20	74.6667	25.3333	6.6667																					75
HPV.22	0	1	NA																					n
HPV.22	73	2	5																					80
HPV.22	91.25	2.50	6.25																					80
HPV.22	97.3333	2.6667	6.6667																					75
HPV.23	0	1	NA																					n
HPV.23	74	1	5																					80
HPV.23	92.50	1.25	6.25																					80
HPV.23	98.6667	1.3333	6.6667																					75
HPV.24	0	1	NA																					n
HPV.24	74	1	5																					80
HPV.24	92.50	1.25	6.25																					80
HPV.24	98.6667	1.3333	6.6667																					75
HPV.25	0	1	NA																					n
HPV.25	65	10	5																					80
HPV.25	81.25	12.50	6.25																					80
HPV.25	86.6667	13.3333	6.6667																					75
HPV.36	0	1	NA																					n
HPV.36	72	3	5																					80
HPV.36	90.00	3.75	6.25																					80
HPV.36	96.0000	4.0000	6.6667																					75
HPV.37	0	1	NA																					n
HPV.37	74	1	5																					80
HPV.37	92.50	1.25	6.25																					80
HPV.37	98.6667	1.3333	6.6667																					75
HPV.38	0	1	NA																					n
HPV.38	74	1	5																					80
HPV.38	92.50	1.25	6.25																					80
HPV.38	98.6667	1.3333	6.6667																					75
HPV.47	0	1	NA																					n
HPV.47	74	1	5																					80
HPV.47	92.50	1.25	6.25																					80
HPV.47	98.6667	1.3333	6.6667																					75
Other.HPVg	0	NA	11	26 y 43	52 and 16	6	6, 11	6,11,16	65	DL287a	DL416a	FA75a/KI88-03a	GRT04a	HPV 96	HPVX34a,DL231a	RTRX9a								n
Other.HPVg	61	5	1	1	1	1	1	1	1	1	1	1	1	1	1	1								80
Other.HPVg	76.25	6.25	1.25	1.25	1.25	1.25	1.25	1.25	1.25	1.25	1.25	1.25	1.25	1.25	1.25	1.25								80
Other.HPVg	81.3333	6.6667	1.3333	1.3333	1.3333	1.3333	1.3333	1.3333	1.3333	1.3333	1.3333	1.3333	1.3333	1.3333	1.3333	1.3333								75
EVER1	0	1	NA																					n
EVER1	63	1	16																					80
EVER1	78.75	1.25	20.00																					80
EVER1	98.4375	1.5625	25.0000																					64
EVER2	0	1	NA																					n
EVER2	61	4	15																					80
EVER2	76.25	5.00	18.75																					80
EVER2	93.8462	6.1538	23.0769																					65
Sys.Treat	A	B	NA																					n
Sys.Treat	4	1	75																					80
Sys.Treat	5.00	1.25	93.75																					80
Sys.Treat	80	20	1500																					5
Topictreat	Glicolic Acid 15%	NA	C	Topical retinoic acid	Imiquimod 5%	Topical cidofovir	5-Fluorouracil	A	B	Topical cidofovir														n
Topictreat	38	17	12	4	3	2	1	1	1	1														80
Topictreat	47.50	21.25	15.00	5.00	3.75	2.50	1.25	1.25	1.25	1.25														80
Topictreat	60.3175	26.9841	19.0476	6.3492	4.7619	3.1746	1.5873	1.5873	1.5873	1.5873														63
R_SYStreat	0	1	NA																					n
R_SYStreat	12	2	66																					80
R_SYStreat	15.0	2.5	82.5																					80
R_SYStreat	85.7143	14.2857	471.4286																					14
R_Topic	0	NA	2	1																				n
R_Topic	45	16	11	8																				80
R_Topic	56.25	20.00	13.75	10.00																				80
R_Topic	70.3125	25.0000	17.1875	12.5000																				64
Efavirenz	0	1																						n
Efavirenz	78	2																						80
Efavirenz	97.5	2.5																						80
Atazanavir	0	1																						n
Atazanavir	79	1																						80
Atazanavir	98.75	1.25																						80
Raltegravir	0	1																						n
Raltegravir	79	1																						80
Raltegravir	98.75	1.25																						80
Zidovudina	0	1																						n
Zidovudina	53	27																						80
Zidovudina	66.25	33.75																						80
Lamivudina	0	1																						n
Lamivudina	40	40																						80
Lamivudina	50	50																						80
Tenofovir.disoproxil.fumarato	0	1																						n
Tenofovir.disoproxil.fumarato	65	15																						80
Tenofovir.disoproxil.fumarato	81.25	18.75																						80
zalcitabina	0	1																						n
zalcitabina	79	1																						80
zalcitabina	98.75	1.25																						80
Lopinavir	0	1																						n
Lopinavir	79	1																						80
Lopinavir	98.75	1.25																						80
Ritonavir	0	1																						n
Ritonavir	77	3																						80
Ritonavir	96.25	3.75																						80
Didanosina	0	1																						n
Didanosina	79	1																						80
Didanosina	98.75	1.25																						80
Nevirapína	0	1																						n
Nevirapína	79	1																						80
Nevirapína	98.75	1.25																						80
Stavudina	0	1																						n
Stavudina	79	1																						80
Stavudina	98.75	1.25																						80
Emtricitabina	0	1																						n
Emtricitabina	78	2																						80
Emtricitabina	97.5	2.5																						80
Indinavir	0	1																						n
Indinavir	79	1																						80
Indinavir	98.75	1.25																						80
Zalcitabina	0	1																						n
Zalcitabina	79	1																						80
Zalcitabina	98.75	1.25																						80
HIVTreattime	NA	1	3	2																				n
HIVTreattime	70	4	4	2																				80
HIVTreattime	87.5	5.0	5.0	2.5																				80
HIVTreattime	700	40	40	20																				10
