# Supplementary material for: Acquired epidermodysplasia verruciformis syndrome in HIV-infected patients: a systematic review
Source: Arch Dermatol Res. 2024 Jul 13;316(7):471. doi: 10.1007/s00403-024-03016-x (PMC11246255; doi:10.1007/s00403-024-03016-x)
Supplement: Supplementary file 2 — Supplementary Material 2 [file 403_2024_3016_MOESM2_ESM.xlsx]

## Sheet: Hoja1
Year	Author	CPU	Age	Sex	CP	Study	Symptoms	Findings	Findings II	VWF	VWN	VWH	VWT	VWUL	VWLL	VWA	Previos VW	PV like	PVF	PVT	PVA	PVUL	PVLL	Cwarts	C.acuminata	G.herpes	CIN	Ag. PBW	BWdisease	Blowenstein tumor	Comorbidities	Co-infections	VIH Time	VIHEV time	EV time	Biopsy	NumbnSB	H&E	IQS HPV	Malignant	Biopsydesc	HPVTyping	HPV 5	HPV 8	HPV 3	HPV 9	HPV 10	HPV 12	HPV 14
2015	Lau et al	USA	34	F	Zimbabwe	Case report	No reported	B	No reported	1	0	0	1	0	0	0	0	0	0	0	0	0	0								0	0	6	1	No	Face	1	0	0	0	1	0	0	0	0	0	0	0	0
2012	Moore et al	USA	7	M	Botswana	Series	No reported	No reported	No reported	1	0	1	0	0	0	0	0	0	0	0	0	0	0								0	0	No reported	No reported	No reported	Hand	1	No reported	0	No reported	0	1	0	0	0	0	0	0	1
2012	Moore et al	USA	12	M	Botswana	Series	No reported	No reported	No reported	1	0	1	0	0	0	0	0	0	0	0	0	0	0								0	0	No reported	No reported	No reported	Hand	1	No reported	0	No reported	0	1	1	0	0	0	0	0	0
2012	Moore et al	USA	15	M	Bostwana	Series	No reported	No reported	No reported	1	0	1	0	0	0	0	0	0	0	0	0	0	0								0	0	No reported	No reported	No reported	Hand	1	No reported	0	No reported	0	1	1	0	0	0	0	0	0
2012	Moore et al	USA	10	F	Botswana	Series	No reported	No reported	No reported	1	0	0	0	0	0	0	0	0	0	0	0	0	0								0	0	No reported	No reported	No reported	Face	1	No reported	0	No reported	0	1	0	0	0	0	0	0	0
2012	Moore et al	USA	16	M	Botswana	Series	No reported	No reported	No reported	1	0	1	0	0	0	0	0	0	0	0	0	0	0								0	0	No reported	No reported	No reported	Hand	1	No reported	0	No reported	0	1	1	0	0	0	0	0	0
2012	Moore et al	USA	16	M	Botswana	Series	No reported	No reported	No reported	1	0	1	0	0	0	0	0	0	0	0	0	0	0								0	0	No reported	No reported	No reported	Hand	1	No reported	0	No reported	0	1	1	0	0	0	0	0	0
2012	Moore et al	USA	12	M	Botswana	Series	No reported	No reported	No reported	1	0	0	0	0	0	0	0	0	0	0	0	0	0								0	0	No reported	No reported	No reported	Face	1	No reported	0	No reported	0	1	1	0	0	0	0	0	0
2012	Moore et al	USA	11	M	Botswana	Series	No reported	No reported	No reported	1	0	0	0	0	0	0	0	0	0	0	0	0	0								0	0	No reported	No reported	No reported	Face	1	No reported	0	No reported	0	1	0	0	0	0	0	0	0
2012	Moore et al	USA	13	M	Botswana	Series	No reported	No reported	No reported	1	0	1	0	0	0	0	0	0	0	0	0	0	0								0	0	No reported	No reported	No reported	Hand	1	No reported	0	No reported	0	1	0	0	0	0	0	0	0
2012	Moore et al	USA	14	M	Botswana	Series	No reported	No reported	No reported	1	0	1	0	0	0	0	0	0	0	0	0	0	0								0	0	No reported	No reported	No reported	Hand	1	No reported	0	No reported	0	1	1	0	0	0	0	0	0
2012	Moore et al	USA	13	F	Botswana	Series	No reported	No reported	No reported	1	0	1	0	0	0	0	0	0	0	0	0	0	0								0	0	No reported	No reported	No reported	Hand	1	No reported	0	No reported	0	1	0	1	0	0	0	0	0
2012	Moore et al	USA	14	M	Botswana	Series	No reported	No reported	No reported	1	0	1	0	0	0	0	0	0	0	0	0	0	0								0	0	No reported	No reported	No reported	Hand	1	No reported	0	No reported	0	1	0	0	0	0	0	0	0
2012	Moore et al	USA	10	F	Botswana	Series	No reported	No reported	No reported	1	0	1	0	0	0	0	0	0	0	0	0	0	0								0	0	No reported	No reported	No reported	Hand	1	No reported	0	No reported	0	1	0	0	0	0	0	0	0
2012	Moore et al	USA	15	M	Botswana	Series	No reported	No reported	No reported	1	0	0	0	0	0	0	0	0	0	0	0	0	0								0	0	No reported	No reported	No reported	Face	1	No reported	0	No reported	0	1	0	0	0	0	0	0	0
2012	Moore et al	USA	16	M	Botswana	Series	No reported	No reported	No reported	1	0	1	0	0	0	0	0	0	0	0	0	0	0								0	0	No reported	No reported	No reported	Hand	1	No reported	0	No reported	0	1	0	0	0	0	0	0	0
2012	Moore et al	USA	12	M	Bostwana	Series	No reported	No reported	No reported	1	0	1	0	0	0	0	0	0	0	0	0	0	0								0	0	No reported	No reported	No reported	Hand	1	No reported	0	No reported	0	1	0	0	0	0	0	0	0
2012	Moore et al	USA	13	F	Bostwana	Series	No reported	No reported	No reported		0				0	0	0	0	0	0	0	0	0								0	0	No reported	No reported	No reported	Face	1	No reported	0	No reported	0	1	0	0	0	0	0	0	0
2012	Moore et al	USA	16	F	Bostwana	Series	No reported	No reported	No reported		0				0	0	0	0	0	0	0	0	0								0	0	No reported	No reported	No reported	Face	1	No reported	0	No reported	0	1	0	0	0	0	0	0	0
2012	Moore et al	USA	14	F	Bostwana	Series	No reported	No reported	No reported	1	0	1	0	0	0	0	0	0	0	0	0	0	0								0	0	No reported	No reported	No reported	Hand	1	No reported	0	No reported	0	1	0	0	0	0	0	0	0
2012	Moore et al	USA	11	M	Bostwana	Series	No reported	No reported	No reported	1	0	1	0	0	0	0	0	0	0	0	0	0	0								0	0	No reported	No reported	No reported	Hand	1	No reported	0	No reported	0	1	0	0	0	0	0	0	0
2012	Moore et al	USA	15	M	Bostwana	Series	No reported	No reported	No reported	1	0	1	0	0	0	0	0	0	0	0	0	0	0								0	0	No reported	No reported	No reported	Hand	1	No reported	0	No reported	0	1	0	0	0	0	0	0	0
2012	Moore et al	USA	13	M	Bostwana	Series	No reported	No reported	No reported	1	0	1	0	0	0	0	0	0	0	0	0	0	0								0	0	No reported	No reported	No reported	Hand	1	No reported	0	No reported	0	1	0	0	0	0	0	0	0
2012	Moore et al	USA	14	M	Bostwana	Series	No reported	No reported	No reported	1	0	1	0	0	0	0	0	0	0	0	0	0	0								0	0	No reported	No reported	No reported	Hand	1	No reported	0	No reported	0	1	0	0	0	0	0	0	0
2012	Moore et al	USA	13	M	Bostwana	Series	No reported	No reported	No reported	1	0	1	0	0	0	0	0	0	0	0	0	0	0								0	0	No reported	No reported	No reported	Hand	1	No reported	0	No reported	0	1	0	0	0	0	0	0	0
2012	Moore et al	USA	14	F	Bostwana	Series	No reported	No reported	No reported	1	0	1	0	0	0	0	0	0	0	0	0	0	0								0	0	No reported	No reported	No reported	Hand	1	No reported	0	No reported	0	1	0	0	0	0	0	0	0
2012	Moore et al	USA	7	F	Bostwana	Series	No reported	No reported	No reported	1	0	1	0	0	0	0	0	0	0	0	0	0	0								0	0	No reported	No reported	No reported	Hand	1	No reported	0	No reported	0	1	0	0	0	0	0	0	0
2012	Moore et al	USA	13	M	Bostwana	Series	No reported	No reported	No reported	1	0	1	0	0	0	0	0	0	0	0	0	0	0								0	0	No reported	No reported	No reported	Hand	1	No reported	0	No reported	0	1	0	0	0	0	0	0	0
2012	Moore et al	USA	14	M	Bostwana	Series	No reported	No reported	No reported	1	0	1	0	0	0	0	0	0	0	0	0	0	0								0	0	No reported	No reported	No reported	Hand	1	No reported	0	No reported	0	1	0	0	0	0	0	0	0
2012	Moore et al	USA	12	M	Bostwana	Series	No reported	No reported	No reported	1	0	1	0	0	0	0	0	0	0	0	0	0	0								0	0	No reported	No reported	No reported	Hand	1	No reported	0	No reported	0	1	0	0	0	0	0	0	0
2012	Moore et al	USA	14	M	Bostwana	Series	No reported	No reported	No reported	1	0	0	0	0	0	0	0	0	0	0	0	0	0								0	0	No reported	No reported	No reported	Hand	1	No reported	0	No reported	0	1	0	0	0	0	0	0	0
2012	Moore et al	USA	12.47	M	Bostwana	Series	No reported	No reported	No reported	1	0	0	0	0	0	0	0	0	0	0	0	0	0								0	0	No reported	No reported	No reported	0	NA	NA	NA	NA	0	0	0	0	0	0	0	0	0
2012	Moore et al	USA	12.47	M	Bostwana	Series	No reported	No reported	No reported	1	0	0	0	0	0	0	0	0	0	0	0	0	0								0	0	No reported	No reported	No reported	0	NA	NA	NA	NA	0	0	0	0	0	0	0	0	0
2012	Moore et al	USA	12.47	M	Bostwana	Series	No reported	No reported	No reported	1	0	1	0	0	0	0	0	0	0	0	0	0	0								0	0	No reported	No reported	No reported	0	NA	NA	NA	NA	0	0	0	0	0	0	0	0	0
2012	Moore et al	USA	12.47	F	Bostwana	Series	No reported	No reported	No reported	1	0	1	0	0	0	0	0	0	0	0	0	0	0								0	0	No reported	No reported	No reported	0	NA	NA	NA	NA	0	0	0	0	0	0	0	0	0
2012	Moore et al	USA	12.47	F	Bostwana	Series	No reported	No reported	No reported	1	0	0	0	0	0	0	0	0	0	0	0	0	0								0	0	No reported	No reported	No reported	0	NA	NA	NA	NA	0	0	0	0	0	0	0	0	0
2012	Moore et al	USA	12.47	F	Bostwana	Series	No reported	No reported	No reported	1	0	0	0	0	0	0	0	0	0	0	0	0	0								0	0	No reported	No reported	No reported	0	NA	NA	NA	NA	0	0	0	0	0	0	0	0	0
2012	Moore et al	USA	12.47	F	Bostwana	Series	No reported	No reported	No reported	1	0	0	0	0	0	0	0	0	0	0	0	0	0								0	0	No reported	No reported	No reported	0	NA	NA	NA	NA	0	0	0	0	0	0	0	0	0
2012	Moore et al	USA	12.47	F	Bostwana	Series	No reported	No reported	No reported	1	0	0	0	0	0	0	0	0	0	0	0	0	0								0	0	No reported	No reported	No reported	0	NA	NA	NA	NA	0	0	0	0	0	0	0	0	0
2011	Jacobelli et al	USA	39	F	Camerun	Series	No reported	B	lichenoid papules	1	0	1	1	1	0	0	1	0	0	0	0	0	0								0	0	6	1	6	No reported	1	No reported	0	No reported	0	1	0	1	0		0	0	0
2011	Jacobelli et al	USA	40	F	Guinea Conakry	Series	No reported	B	pityriasis versicolor–like macules	1	0	1	1	1	0	0	1	1	1	1	0	1	0								0	0	12	4	8	No reported	1	No reported	0	No reported	0	1	0	0	0	0	0	0	0
2011	Jacobelli et al	USA	47	M	France	Series	No reported	B	lichenoid papules	1	0	1	1	1	0	0	1	0	0	0	0	0	0	1					1		Hodgkin disease	Hepatitis C	22	20	2	No reported	1	No reported	0	No reported	0	1	0	1	1	0	0	0	0
2011	Jacobelli et al	USA	43	F	France	Series	No reported	B	pytiriasis versicolor-like macules	0	0	0	0	0	0	1	1	1	0	1	0	1	1				1	1			0	0	23	16	7	No reported	1	No reported	0	No reported	0	1	1	1	0	0	0	0	0
2011	Jacobelli et al	USA	51	M	France	Series	No reported	B	pytiriasis versicolor-like macules	0	0	0	0	0	0	0	0	1	0	1	0	1	1	1	1			1			0	0	24	17	7	No reported	1	No reported	0	No reported	0	1	1	0	0	0	0	0	0
2011	Jacobelli et al	USA	47	M	France	Series	No reported	B	pytiriasis versicolor-like macules	0	0	0	0	0	0	0	1	1	0	1	0	1	1	1	1			1			0	0	22	19	1	No reported	1	No reported	0	No reported	0	1	1	0	0	0	0	0	0
2011	Jacobelli et al	USA	41	M	Mali	Series	No reported	B	pytiriasis versicolor-like macules	0	0	0	0	0	0	0	0	1	1	1	0	0	0								0	0	19	27	2	No reported	1	No reported	0	No reported	0	1	0	1	0	0	0	0	0
2011	Jacobelli et al	USA	45	M	Ivory Coast	Series	No reported	B	No reported	1	0	0	1	0	0	0	1	0	0	0	0	0	0		1						Multicentric Castleman disease	Hepatitis B	18	17	1	No reported	0	NA	0	No reported	0	0	0	0	0	0	0	0	0
2011	Jacobelli et al	USA	44	M	France	Series	No reported	B	No reported	1	0	0	1	1	0	0	1	0	0	0	0	0	0	1	1			1			Large B-cell lymphoma	0	24	13	9	No reported	0	NA	0	No reported	0	0	0	0	0	0	0	0	0
2011	Jacobelli et al	USA	50	F	Congo Kinshasa	Series	No reported	B	lichenoid papules	0	0	0	0	0	0	1	1	0	0	0	0	0	0		1			1			Large B-cell lymphoma	Hepatitis B	13	7	1	No reported	0	NA	0	No reported	0	0	0	0	0	0	0	0	0
2011	Jacobelli et al	USA	51	F	Camerun	Series	No reported	B	No reported	0	0	0	0	0	0	1	1	0	0	0	0	0	0		1			1			0	0	18	13	5	No reported	1	No reported	0	No reported	0	0	0	0	0	0	0	0	0
2010	Marti et al	Spain	33	M	Spain	Case report	No reported	B	lichenoid papules	1	0	0	1	1	0	0	0	1	0	0	0	0	1								0	0	24	21	10	No reported	3	1	1	1	1	1	1	0	0	0	0	0	0
2016	Ashida et al	Japan	36	M	Japan	Case report	No reported	B	No reported	0	1	0	1	0	0	0	0	0	0	0	0	0	0								Congenital hemophilia B	Hepatitis C	22	18	4	Chest	2	1	1	1	1	1	0	0	0	0	0	0	0
1990	Prose et al	USA	10	M	USA	Case report	Asymptomatic	B	pytiriasis versicolor-like macules	1	0	0	1	0	0	0	0	1	1	1	0	0	0								0	0	2	6	10	left arm	2	1	0	1	1	1	1	0	0	0	0	0	0
1991	Berger et al	USA	34	M	USA	Series	No reported	B	No reported	0	0	0	1	1	0	0	0	1	0	1	0	1	0	1							0	Pneumocystis jirovecii	No reported	0.25	0.25	No reported	1	0	0	0	1	1	1	1	0	0	0	0	0
1991	Berger et al	USA	35	M	USA	Series	No reported	B	No reported	1	0	1	0	0	0	0	0	0	0	0	0	0	0	1		1					0	0	7	5	5	No reported	2	0	0	0	1	1	1	1	0	0	0	0	0
1991	Berger et al	USA	28	M	Haiti	Series	No reported	A	No reported	0	0	1	0	1	0	0	0	1	0	0	0	1	0								0	Syphilis	No reported	No reported	No reported	No reported	No reported	No reported	No reported	No reported	0	0	0	0	0	0	0	0	0
1998	Barzegar et al	United Kingdom	26	M	Haiti	Series	No reported	B	No reported	1	0	0	1	1	0	0	0	1	1	1	0	1	0		1					1	0	TBC	No reported	5	No reported	No reported	8	0	0	0	1	1	1	0	0	0	0	0	0
1998	Barzegar et al	United Kingdom	32	M	Malian	Series	itchy	A	No reported	1	0	1	1	1	0	0	0	1	1	1	0	1	0								0	0	No reported	3	No reported	No reported	3	0	0	0	0	1	1	0	0	0	0	0	0
1998	Barzegar et al	United Kingdom	32	F	United Kingdom	Series	No reported	A	No reported	1	0	0	1	1	0	0	0	1	0	1	0	1	0		1						Diffuse large B cell rhinopharyngeal lymphoma	0	No reported	1	No reported	No reported	2	0	0	0	1	1	0	0	0	0	0	0	0
2007	Hultgren et al	Canada	41	M	Canada	Case report	No reported	B	No reported	1	0	0	1	1	0	0	0	1	0	0	0	0	0								0	0	0	0	No reported	No reported	1	1	0	0	0	0	0	0	0	0	0	0	0
2002	Trauner et al	USA	58	M	USA	Case report	No reported	B	No reported	0	0	0	0	0	1	0	0	0	0	0	0	0	0								0	0	0	0	No reported	No reported	1	1	0	0	0	1	0	1	0	0	0	0	0
2003	Carre et al	USA	38	M	USA	Case report	No reported	B	squamous and psoriasis-like lesions	0	0	0	1	1	1	0	1	1	1	1	0	1	1	1	1						Psoriasis	0	9	6	6	No reported	2	0	0	0	1	1	1	0	0	0	0	0	0
2004	Davison et al	USA	44	M	USA	Case report	No reported	B	Keratosic plaques	1	1	1	1	1	1	0	0	0	0	0	0	0	0	1							0	0	0	0	No reported	No reported	1	1	0	0	0	1	1	1	0	0	0	0	1
2004	Hu et al	USA	11	M	USA	Case report	No reported	B	Keratosic plaques	1	0	0	1	1	0	0	0	0	0	0	0	0	0								0	0	0	0	No reported	No reported	1	1	0	0	0	1	0	1	0	0	0	0	0
2004	Hu et al	USA	12	M	USA	Case report	No reported	B	Keratosic plaques	1	0	0	1	1	0	0	0	0	0	0	0	0	0								0	0	0	0	No reported	No reported	1	1	0	0	0	1	0	1	0	0	0	0	0
2007	Bonamigo et al	Brazil	14	M	Brazil	Case report	No reported	A	No reported	1	1	1	1	1	1	0	0	0	0	0	0	0	0								0	Hepatitis C	0	0	No reported	No reported	1	1	0	0	1	1	0	0	0	0	0	0	0
2008	Rogers et al	USA	22	M	USA	Case report	No reported	A	No reported	0	0	0	1	1	1	0	0	0	0	0	0	0	0								0	0	0	0	No reported	No reported	1	1	0	0	0	1	1	0	0	0	0	0	0
2008	Rogers et al	USA	32	M	USA	Case report	No reported	A	No reported	0	0	0	1	0	1	0	0	0	0	0	0	0	0	1	1						0	0	0	0	No reported	No reported	1	1	0	0	0	1	1	0	0	0	0	0	0
2010	Lee KC et al	USA	13	M	Dominican	Non systematic reviw	No reported	A	No reported	1	0	1	0	0	0	0	No reported	0	0	0	0	0	0								0	0	No reported	No reported	No reported	Hands	1	1	0	0	0	No reported	NA	NA	NA	NA	NA	NA	NA
2013	Nijhawan RI	USA	43	M	Spain	Case report	No reported	A	No reported	0	1	0	0	0	0	0	No reported	0	0	0	0	0	0								0	0	No reported	No reported	No reported	Neck	1	1	0	0	0	No reported	NA	NA	NA	NA	NA	NA	NA
2010	Burger et al	Switzerland	14	F	Switzerland	Case report	No reported	A	No reported	1	0	0	0	0	0	0	No reported	0	0	0	0	0	0								0	0	No reported	No reported	No reported	No reported	1	1	0	0	0	1	1	0	0	0	0	0	0
2008	Chen et al	USA	56	F	USA	Case report	No reported	A	No reported	0	0	0	1	1	0	0	No reported	0	0	0	0	0	0								0	0	No reported	No reported	No reported	Leg	1	1	0	0	0	0	NA	NA	NA	NA	NA	NA	NA
2009	Berk et al	USA	42	M	African	Case report	No reported	A	No reported	1	0	0	1	1	0	0	No reported	0	0	0	0	0	0								0	0	No reported	No reported	No reported	Back	1	1	0	0	0	0	NA	NA	NA	NA	NA	NA	NA
2001	Haas et al	Berlin	45	M	Berlin	Case report	No reported	A	No reported	0	0	0	1	1	0	0	No reported	1	0	1	0	1	0								0	0	No reported	No reported	No reported	Back	1	1	0	0	0	0	NA	NA	NA	NA	NA	NA	NA
2009	Charny	USA	49	F	USA	Case report	No reported	B	No reported	0	0	0	1	0	1	0	No reported	0	0	0	0	0	0								0	0	No reported	No reported	No reported	No reported	1	1	1	0	0	1	0	0	0	0	0	0	0
2011	Darwich	Spain	42	M	SPAIN	Research letter	No reported	EV-like eruption	Perianal condylomas with squamous cell carcinoma. oral invasive SCC.	0	0	0	0	0	0	0	No reported	0	0	0	0	0	0								0	0	22	6	No reported	No reported	1	1	0	0	0	1	0	0	0	0	0	0	0
2011	Darwich	Spain	52	M	SPAIN	Research letter	No reported	EV-like eruption	No reported	0	0	0	0	0	0	0	No reported	0	0	0	0	0	0								0	0	22	16	No reported	No reported	1	1	0	0	0	1	0	0	0	0	0	0	0
2011	Darwich	Spain	48	M	SPAIN	Research letter	No reported	EV-like eruption	No reported	0	0	0	0	0	0	0	No reported	0	0	0	0	0	0								0	0	19	2	No reported	No reported	1	1	0	0	0	1	0	0	0	0	0	0	0
2012	Kaushal	Canada	19	M	Etyope	Case report	No reported	B	No reported	0	0	0	1	1	0	0	No reported	0	0	0	0	0	0								0	0	No reported	No reported	No reported	No reported	1	No reported	0	0	0	0	0	0	0	0	0	0	0
2008	Hohenstein	Switzerland	22	F	Switzerland	Case report	No reported	A	No reported	0	0	1	1	0	0		No reported	0	0	0	0	0	0								0	0	22	20	20	No reported	1	1	0	0	1	1	1	0	0	0	0	0	0
[truncated: 67 more columns]

## Sheet: Hoja2
var	type
Year	f	categorica
Author	id	identificacion no se analisa
CPU	f	categorica
Age	c	numerica
Sex	f	categorica
CP	f	categorica
Study	f	categorica
Symptoms	f	categorica
Findings	f	categorica
Findings II	f	categorica
VWF	f	categorica
VWN	f	categorica
VWH	f	categorica
VWT	f	categorica
VWUL	f	categorica
VWLL	f	categorica
VWA	f	categorica
Previos VW	f	categorica
PV like	f	categorica
PVF	f	categorica
PVT	f	categorica
PVA	f	categorica
PVUL	f	categorica
PVLL	f	categorica
Cwarts	f	categorica
C.acuminata	f	categorica
G.herpes	f	categorica
CIN	f	categorica
Ag. PBW	f	categorica
BWdisease	f	categorica
Blowenstein tumor	f	categorica
Comorbidities	f	categorica
Co-infections	f	categorica
VIH Time	f	categorica
VIHEV time	f	categorica
EV time	f	categorica
Biopsy	f	categorica
NumbnSB	f	categorica
H&E	f	categorica
IQS HPV	f	categorica
Malignant	f	categorica
Biopsydesc	f	categorica
HPVTyping	f	categorica
HPV 5	f	categorica
HPV 8	f	categorica
HPV 3	f	categorica
HPV 9	f	categorica
HPV 10	f	categorica
HPV 12	f	categorica
HPV 14	f	categorica
HPV 15	f	categorica
HPV 17	f	categorica
HPV 19	f	categorica
HPV 20	f	categorica
HPV 21	f	categorica
HPV 22	f	categorica
HPV 23	f	categorica
HPV 24	f	categorica
HPV 25	f	categorica
HPV 36	f	categorica
HPV 37	f	categorica
HPV 38	f	categorica
HPV 47	f	categorica
HPV 50	f	categorica
Other HPVg	f	categorica
CD4cDXHIV	c	numerica
CD4EV	c	numerica
RNAcDXVIH	c	numerica
RNAcEV	c	numerica
EVER1	f	categorica
EVER2	f	categorica
RHOH	f	categorica
MST-1	f	categorica
CORO1A	f	categorica
GATA 2	f	categorica
ECM1	f	categorica
IgA	f	categorica
IgE	f	categorica
IgG	f	categorica
IgM	f	categorica
ANA	f	categorica
ENA	f	categorica
RATEST	f	categorica
CMV	f	categorica
Galactomanan	f	categorica
HistoAg	f	categorica
ToxoIgG	f	categorica
ToxoIgM	f	categorica
PCRMTB	f	categorica
TBCcult	f	categorica
Latexcryp	f	categorica
aAT levels	f	categorica
sweatIP	f	categorica
Sys.Treat	f	categorica
Sys.TreatII	f	categorica
Topictreat	f	categorica
Cxtreat	f	categorica
R//SYStreat	f	categorica
R//Topic	f	categorica
R//Cx	f	categorica
R//HAART	f	categorica
Efavirenz	f	categorica
Atazanavir	f	categorica
Raltegravir	f	categorica
Zidovudina	f	categorica
Lamivudina	f	categorica
Tenofovir disoproxil fumarato	f	categorica
zalcitabina	f	categorica
Lopinavir	f	categorica
Ritonavir	f	categorica
Didanosina	f	categorica
Nevirapína	f	categorica
Stavudina	f	categorica
Emtricitabina	f	categorica
Indinavir	f	categorica
Zalcitabina	f	categorica
HIVTreattime	f	categorica
